# Supplementary material for: Peroxidase-Mimicking Ir-Te Nanorods for Photoconversion-Combined Multimodal Cancer Therapy
Source: Nanomaterials (Basel). 2023 May 23;13(11):1706. doi: 10.3390/nano13111706 (PMC10254865; doi:10.3390/nano13111706)
Supplement: Supplementary file 1 [file nanomaterials-13-01706-s001.zip]

Archive with 1 entries (1 files):
- nanomaterials-2405584-supplementary.pdf
